# Supplementary material for: Excellent Thermoelectric Performance of 2D CuMN2 (M = Sb, Bi; N = S, Se) at Room Temperature
Source: Materials (Basel). 2022 Sep 27;15(19):6700. doi: 10.3390/ma15196700 (PMC9572028; doi:10.3390/ma15196700)
Supplement: Supplementary file 1 [file materials-15-06700-s001.zip]

Archive with 1 entries (1 files):
- materials-1911015-supplementary.pdf
